# Supplementary material for: Comparative Stability and Anesthetic Evaluation of Holy Basil Essential Oil Formulated in SNEDDS and Microemulsion Systems in Cyprinus carpio var. Koi
Source: Pharmaceutics. 2025 Jul 31;17(8):997. doi: 10.3390/pharmaceutics17080997 (PMC12389358; doi:10.3390/pharmaceutics17080997)
Supplement: Supplementary file 1 [file pharmaceutics-17-00997-s001.zip]

Archive with 1 entries (1 files):
- pharmaceutics-3742495-supplementary.pdf
